# Supplementary material for: STAT3/5 Inhibitors Suppress Proliferation in Bladder Cancer and Enhance Oncolytic Adenovirus Therapy
Source: Int J Mol Sci. 2020 Feb 7;21(3):1106. doi: 10.3390/ijms21031106 (PMC7043223; doi:10.3390/ijms21031106)
Supplement: Supplementary file 1 [file ijms-21-01106-s001.zip]

Archive with 10 entries (9 files):
- Supplementary-reviewed-PDF/
- Supplementary-reviewed-PDF/Figure-S1.pdf
- Supplementary-reviewed-PDF/Figure-S2.pdf
- Supplementary-reviewed-PDF/Figure-S3.pdf
- Supplementary-reviewed-PDF/Figure-S4.pdf
- Supplementary-reviewed-PDF/Figure-S5.pdf
- Supplementary-reviewed-PDF/Figure-S6.pdf
- Supplementary-reviewed-PDF/JAK STAT in Bladder cancer-Supplementary information_review.pdf
- Supplementary-reviewed-PDF/Supplementary table-1.pdf
- Supplementary-reviewed-PDF/Supplementary table-2.pdf
